# Supplementary material for: Integrated taxonomy of black flies (Diptera: Simuliidae) reveals unexpected diversity in the most arid ecosystem of Europe
Source: PLoS One. 2023 Nov 10;18(11):e0293547. doi: 10.1371/journal.pone.0293547 (PMC10637677; doi:10.1371/journal.pone.0293547)
Supplement: S1 Table — Clusters with a value in brackets at the end of the species (Fig 6) mean that these sequences have been collapsed and the information on the component species is in S1 Table. (XLSX) [file pone.0293547.s001.xlsx]

## Sheet: Hoja1
Accession number	COI Phylogeny A label	COI Phylogeny B label	Species	Country	Source	Reference
MG894337	Prosimulium tomosvaryi	NA	Prosimulium tomosvaryi	Spain	Ruiz-Arrondo et al. 2018	Ruiz-Arrondo, I., Hernández-Triana, L. M., Ignjatović-Ćupina, A., Nikolova, N., Garza-Hernández, J. A., Rodríguez-Pérez, M. A., Oteo, J. A., Fooks, A. R., & Lucientes Curdi, J. (2018). DNA barcoding of blackflies (Diptera: Simuliidae) as a tool for species identification and detection of hidden diversity in the eastern regions of Spain. Parasites and Vectors, 11(1), 1–7. https://doi.org/10.1186/S…
GQ465978	GQ465978	NA	S. angustipes	United Kingdom	Day et al. 2010	Day, John C.; Mustapha, Mabintu; Post, Rory J.. 2010 The subgenus Eusimulium (Diptera: Simuliidae: Simulium) in Britain. Aquatic Insects, 32. 281-292. https://doi.org/10.1080/01650424.2010.533130
GQ465979	GQ465979	NA	S. angustipes	United Kingdom	Day et al. 2010	Day, John C.; Mustapha, Mabintu; Post, Rory J.. 2010 The subgenus Eusimulium (Diptera: Simuliidae: Simulium) in Britain. Aquatic Insects, 32. 281-292. https://doi.org/10.1080/01650424.2010.533131
GQ465980	GQ465980	NA	S. angustipes	United Kingdom	Day et al. 2010	Day, John C.; Mustapha, Mabintu; Post, Rory J.. 2010 The subgenus Eusimulium (Diptera: Simuliidae: Simulium) in Britain. Aquatic Insects, 32. 281-292. https://doi.org/10.1080/01650424.2010.533132
JF872781	JF872781	NA	S. angustipes	Canada	International Barcode of Life (iBOL)
MG894180	MG894180	NA	S. intermedium	Spain	Ruiz-Arrondo et al. 2018	Ruiz-Arrondo, I., Hernández-Triana, L. M., Ignjatović-Ćupina, A., Nikolova, N., Garza-Hernández, J. A., Rodríguez-Pérez, M. A., Oteo, J. A., Fooks, A. R., & Lucientes Curdi, J. (2018). DNA barcoding of blackflies (Diptera: Simuliidae) as a tool for species identification and detection of hidden diversity in the eastern regions of Spain. Parasites and Vectors, 11(1), 1–7. https://doi.org/10.1186/S…
MG894192	MG894192	NA	S. intermedium	Spain	Ruiz-Arrondo et al. 2018	Ruiz-Arrondo, I., Hernández-Triana, L. M., Ignjatović-Ćupina, A., Nikolova, N., Garza-Hernández, J. A., Rodríguez-Pérez, M. A., Oteo, J. A., Fooks, A. R., & Lucientes Curdi, J. (2018). DNA barcoding of blackflies (Diptera: Simuliidae) as a tool for species identification and detection of hidden diversity in the eastern regions of Spain. Parasites and Vectors, 11(1), 1–7. https://doi.org/10.1186/S…
MG894238	MG894238	NA	S. intermedium	Spain	Ruiz-Arrondo et al. 2018	Ruiz-Arrondo, I., Hernández-Triana, L. M., Ignjatović-Ćupina, A., Nikolova, N., Garza-Hernández, J. A., Rodríguez-Pérez, M. A., Oteo, J. A., Fooks, A. R., & Lucientes Curdi, J. (2018). DNA barcoding of blackflies (Diptera: Simuliidae) as a tool for species identification and detection of hidden diversity in the eastern regions of Spain. Parasites and Vectors, 11(1), 1–7. https://doi.org/10.1186/S…
MG894249	MG894249	NA	S. intermedium	Spain	Ruiz-Arrondo et al. 2018	Ruiz-Arrondo, I., Hernández-Triana, L. M., Ignjatović-Ćupina, A., Nikolova, N., Garza-Hernández, J. A., Rodríguez-Pérez, M. A., Oteo, J. A., Fooks, A. R., & Lucientes Curdi, J. (2018). DNA barcoding of blackflies (Diptera: Simuliidae) as a tool for species identification and detection of hidden diversity in the eastern regions of Spain. Parasites and Vectors, 11(1), 1–7. https://doi.org/10.1186/S…
MG894278	MG894278	NA	S. intermedium	Spain	Ruiz-Arrondo et al. 2018	Ruiz-Arrondo, I., Hernández-Triana, L. M., Ignjatović-Ćupina, A., Nikolova, N., Garza-Hernández, J. A., Rodríguez-Pérez, M. A., Oteo, J. A., Fooks, A. R., & Lucientes Curdi, J. (2018). DNA barcoding of blackflies (Diptera: Simuliidae) as a tool for species identification and detection of hidden diversity in the eastern regions of Spain. Parasites and Vectors, 11(1), 1–7. https://doi.org/10.1186/S…
MG894279	MG894279	NA	S. intermedium	Spain	Ruiz-Arrondo et al. 2018	Ruiz-Arrondo, I., Hernández-Triana, L. M., Ignjatović-Ćupina, A., Nikolova, N., Garza-Hernández, J. A., Rodríguez-Pérez, M. A., Oteo, J. A., Fooks, A. R., & Lucientes Curdi, J. (2018). DNA barcoding of blackflies (Diptera: Simuliidae) as a tool for species identification and detection of hidden diversity in the eastern regions of Spain. Parasites and Vectors, 11(1), 1–7. https://doi.org/10.1186/S…
MG894291	MG894291	NA	S. intermedium	Spain	Ruiz-Arrondo et al. 2018	Ruiz-Arrondo, I., Hernández-Triana, L. M., Ignjatović-Ćupina, A., Nikolova, N., Garza-Hernández, J. A., Rodríguez-Pérez, M. A., Oteo, J. A., Fooks, A. R., & Lucientes Curdi, J. (2018). DNA barcoding of blackflies (Diptera: Simuliidae) as a tool for species identification and detection of hidden diversity in the eastern regions of Spain. Parasites and Vectors, 11(1), 1–7. https://doi.org/10.1186/S…
MG894304	MG894304	NA	S. intermedium	Spain	Ruiz-Arrondo et al. 2018	Ruiz-Arrondo, I., Hernández-Triana, L. M., Ignjatović-Ćupina, A., Nikolova, N., Garza-Hernández, J. A., Rodríguez-Pérez, M. A., Oteo, J. A., Fooks, A. R., & Lucientes Curdi, J. (2018). DNA barcoding of blackflies (Diptera: Simuliidae) as a tool for species identification and detection of hidden diversity in the eastern regions of Spain. Parasites and Vectors, 11(1), 1–7. https://doi.org/10.1186/S…
MG894306	MG894306	NA	S. intermedium	Spain	Ruiz-Arrondo et al. 2018	Ruiz-Arrondo, I., Hernández-Triana, L. M., Ignjatović-Ćupina, A., Nikolova, N., Garza-Hernández, J. A., Rodríguez-Pérez, M. A., Oteo, J. A., Fooks, A. R., & Lucientes Curdi, J. (2018). DNA barcoding of blackflies (Diptera: Simuliidae) as a tool for species identification and detection of hidden diversity in the eastern regions of Spain. Parasites and Vectors, 11(1), 1–7. https://doi.org/10.1186/S…
MG894318	MG894318	NA	S. intermedium	Spain	Ruiz-Arrondo et al. 2018	Ruiz-Arrondo, I., Hernández-Triana, L. M., Ignjatović-Ćupina, A., Nikolova, N., Garza-Hernández, J. A., Rodríguez-Pérez, M. A., Oteo, J. A., Fooks, A. R., & Lucientes Curdi, J. (2018). DNA barcoding of blackflies (Diptera: Simuliidae) as a tool for species identification and detection of hidden diversity in the eastern regions of Spain. Parasites and Vectors, 11(1), 1–7. https://doi.org/10.1186/S…
MG894325	MG894325	NA	S. intermedium	Spain	Ruiz-Arrondo et al. 2018	Ruiz-Arrondo, I., Hernández-Triana, L. M., Ignjatović-Ćupina, A., Nikolova, N., Garza-Hernández, J. A., Rodríguez-Pérez, M. A., Oteo, J. A., Fooks, A. R., & Lucientes Curdi, J. (2018). DNA barcoding of blackflies (Diptera: Simuliidae) as a tool for species identification and detection of hidden diversity in the eastern regions of Spain. Parasites and Vectors, 11(1), 1–7. https://doi.org/10.1186/S…
MG894340	MG894340	NA	S. intermedium	Spain	Ruiz-Arrondo et al. 2018	Ruiz-Arrondo, I., Hernández-Triana, L. M., Ignjatović-Ćupina, A., Nikolova, N., Garza-Hernández, J. A., Rodríguez-Pérez, M. A., Oteo, J. A., Fooks, A. R., & Lucientes Curdi, J. (2018). DNA barcoding of blackflies (Diptera: Simuliidae) as a tool for species identification and detection of hidden diversity in the eastern regions of Spain. Parasites and Vectors, 11(1), 1–7. https://doi.org/10.1186/S…
OQ469641	OQ469641	NA	S. intermedium	Spain	Current study
OQ469677	OQ469677	NA	S. intermedium	Spain	Current study
OQ469667	S. rubzovianum and S. mellah	OQ469667	S. mellah	Spain	Current study
OQ469696	S. rubzovianum and S. mellah	OQ469696	S. mellah	Spain	Current study
OQ469706	S. rubzovianum and S. mellah	OQ469706	S. mellah	Spain	Current study
OQ469734	S. rubzovianum and S. mellah	OQ469734	S. mellah	Spain	Current study
OQ469743	S. rubzovianum and S. mellah	OQ469743	S. mellah	Spain	Current study
OQ469745	S. rubzovianum and S. mellah	OQ469745	S. mellah	Spain	Current study
OQ469746	S. rubzovianum and S. mellah	OQ469746	S. mellah	Spain	Current study
GQ465949	GQ465949	NA	S. petricolum	United Kingdom	Day et al. 2010	Day, John C.; Mustapha, Mabintu; Post, Rory J.. 2010 The subgenus Eusimulium (Diptera: Simuliidae: Simulium) in Britain. Aquatic Insects, 32. 281-292. https://doi.org/10.1080/01650424.2010.533130
GQ465950	GQ465950	NA	S. petricolum	United Kingdom	Day et al. 2010	Day, John C.; Mustapha, Mabintu; Post, Rory J.. 2010 The subgenus Eusimulium (Diptera: Simuliidae: Simulium) in Britain. Aquatic Insects, 32. 281-292. https://doi.org/10.1080/01650424.2010.533130
GQ465951	GQ465951	NA	S. petricolum	United Kingdom	Day et al. 2010	Day, John C.; Mustapha, Mabintu; Post, Rory J.. 2010 The subgenus Eusimulium (Diptera: Simuliidae: Simulium) in Britain. Aquatic Insects, 32. 281-292. https://doi.org/10.1080/01650424.2010.533130
GQ465952	GQ465952	NA	S. petricolum	United Kingdom	Day et al. 2010	Day, John C.; Mustapha, Mabintu; Post, Rory J.. 2010 The subgenus Eusimulium (Diptera: Simuliidae: Simulium) in Britain. Aquatic Insects, 32. 281-292. https://doi.org/10.1080/01650424.2010.533130
GQ465967	GQ465967	NA	S. petricolum	United Kingdom	Day et al. 2010	Day, John C.; Mustapha, Mabintu; Post, Rory J.. 2010 The subgenus Eusimulium (Diptera: Simuliidae: Simulium) in Britain. Aquatic Insects, 32. 281-292. https://doi.org/10.1080/01650424.2010.533130
OQ469637	OQ469637	NA	S. petricolum	Spain	Current study
MG894173	MG894173	NA	S. pseudequinum	Spain	Ruiz-Arrondo et al. 2018	Ruiz-Arrondo, I., Hernández-Triana, L. M., Ignjatović-Ćupina, A., Nikolova, N., Garza-Hernández, J. A., Rodríguez-Pérez, M. A., Oteo, J. A., Fooks, A. R., & Lucientes Curdi, J. (2018). DNA barcoding of blackflies (Diptera: Simuliidae) as a tool for species identification and detection of hidden diversity in the eastern regions of Spain. Parasites and Vectors, 11(1), 1–7. https://doi.org/10.1186/S…
OQ469633	OQ469633	NA	S. pseudequinum	Spain	Current study
OQ469642	OQ469642	NA	S. pseudequinum	Spain	Current study
MG894170	S. rubzovianum and S. mellah	S. rubzovianum (1)	S. rubzovianum	Spain	Ruiz-Arrondo et al. 2018	Ruiz-Arrondo, I., Hernández-Triana, L. M., Ignjatović-Ćupina, A., Nikolova, N., Garza-Hernández, J. A., Rodríguez-Pérez, M. A., Oteo, J. A., Fooks, A. R., & Lucientes Curdi, J. (2018). DNA barcoding of blackflies (Diptera: Simuliidae) as a tool for species identification and detection of hidden diversity in the eastern regions of Spain. Parasites and Vectors, 11(1), 1–7. https://doi.org/10.1186/S…
MG894208	S. rubzovianum and S. mellah	S. rubzovianum (9)	S. rubzovianum	Spain	Ruiz-Arrondo et al. 2018	Ruiz-Arrondo, I., Hernández-Triana, L. M., Ignjatović-Ćupina, A., Nikolova, N., Garza-Hernández, J. A., Rodríguez-Pérez, M. A., Oteo, J. A., Fooks, A. R., & Lucientes Curdi, J. (2018). DNA barcoding of blackflies (Diptera: Simuliidae) as a tool for species identification and detection of hidden diversity in the eastern regions of Spain. Parasites and Vectors, 11(1), 1–7. https://doi.org/10.1186/S…
MG894214	S. rubzovianum and S. mellah	S. rubzovianum (7)	S. rubzovianum	Spain	Ruiz-Arrondo et al. 2018	Ruiz-Arrondo, I., Hernández-Triana, L. M., Ignjatović-Ćupina, A., Nikolova, N., Garza-Hernández, J. A., Rodríguez-Pérez, M. A., Oteo, J. A., Fooks, A. R., & Lucientes Curdi, J. (2018). DNA barcoding of blackflies (Diptera: Simuliidae) as a tool for species identification and detection of hidden diversity in the eastern regions of Spain. Parasites and Vectors, 11(1), 1–7. https://doi.org/10.1186/S…
MG894233	S. rubzovianum and S. mellah	S. rubzovianum (1)	S. rubzovianum	Spain	Ruiz-Arrondo et al. 2018	Ruiz-Arrondo, I., Hernández-Triana, L. M., Ignjatović-Ćupina, A., Nikolova, N., Garza-Hernández, J. A., Rodríguez-Pérez, M. A., Oteo, J. A., Fooks, A. R., & Lucientes Curdi, J. (2018). DNA barcoding of blackflies (Diptera: Simuliidae) as a tool for species identification and detection of hidden diversity in the eastern regions of Spain. Parasites and Vectors, 11(1), 1–7. https://doi.org/10.1186/S…
MG894242	S. rubzovianum and S. mellah	S. rubzovianum (7)	S. rubzovianum	Spain	Ruiz-Arrondo et al. 2018	Ruiz-Arrondo, I., Hernández-Triana, L. M., Ignjatović-Ćupina, A., Nikolova, N., Garza-Hernández, J. A., Rodríguez-Pérez, M. A., Oteo, J. A., Fooks, A. R., & Lucientes Curdi, J. (2018). DNA barcoding of blackflies (Diptera: Simuliidae) as a tool for species identification and detection of hidden diversity in the eastern regions of Spain. Parasites and Vectors, 11(1), 1–7. https://doi.org/10.1186/S…
MG894283	S. rubzovianum and S. mellah	S. rubzovianum (3)	S. rubzovianum	Spain	Ruiz-Arrondo et al. 2018	Ruiz-Arrondo, I., Hernández-Triana, L. M., Ignjatović-Ćupina, A., Nikolova, N., Garza-Hernández, J. A., Rodríguez-Pérez, M. A., Oteo, J. A., Fooks, A. R., & Lucientes Curdi, J. (2018). DNA barcoding of blackflies (Diptera: Simuliidae) as a tool for species identification and detection of hidden diversity in the eastern regions of Spain. Parasites and Vectors, 11(1), 1–7. https://doi.org/10.1186/S…
MG894315	S. rubzovianum and S. mellah	S. rubzovianum (8)	S. rubzovianum	Spain	Ruiz-Arrondo et al. 2018	Ruiz-Arrondo, I., Hernández-Triana, L. M., Ignjatović-Ćupina, A., Nikolova, N., Garza-Hernández, J. A., Rodríguez-Pérez, M. A., Oteo, J. A., Fooks, A. R., & Lucientes Curdi, J. (2018). DNA barcoding of blackflies (Diptera: Simuliidae) as a tool for species identification and detection of hidden diversity in the eastern regions of Spain. Parasites and Vectors, 11(1), 1–7. https://doi.org/10.1186/S…
MG894316	S. rubzovianum and S. mellah	MG894316	S. rubzovianum	Spain	Ruiz-Arrondo et al. 2018	Ruiz-Arrondo, I., Hernández-Triana, L. M., Ignjatović-Ćupina, A., Nikolova, N., Garza-Hernández, J. A., Rodríguez-Pérez, M. A., Oteo, J. A., Fooks, A. R., & Lucientes Curdi, J. (2018). DNA barcoding of blackflies (Diptera: Simuliidae) as a tool for species identification and detection of hidden diversity in the eastern regions of Spain. Parasites and Vectors, 11(1), 1–7. https://doi.org/10.1186/S…
MG894336	S. rubzovianum and S. mellah	S. rubzovianum (5)	S. rubzovianum	Spain	Ruiz-Arrondo et al. 2018	Ruiz-Arrondo, I., Hernández-Triana, L. M., Ignjatović-Ćupina, A., Nikolova, N., Garza-Hernández, J. A., Rodríguez-Pérez, M. A., Oteo, J. A., Fooks, A. R., & Lucientes Curdi, J. (2018). DNA barcoding of blackflies (Diptera: Simuliidae) as a tool for species identification and detection of hidden diversity in the eastern regions of Spain. Parasites and Vectors, 11(1), 1–7. https://doi.org/10.1186/S…
OQ469632	S. rubzovianum and S. mellah	S. rubzovianum (9)	S. rubzovianum	Spain	Current study
OQ469634	S. rubzovianum and S. mellah	OQ469634	S. rubzovianum	Spain	Current study
OQ469635	S. rubzovianum and S. mellah	OQ469635	S. rubzovianum	Spain	Current study
OQ469636	S. rubzovianum and S. mellah	S. rubzovianum (9)	S. rubzovianum	Spain	Current study
OQ469638	S. rubzovianum and S. mellah	S. rubzovianum (5)	S. rubzovianum	Spain	Current study
OQ469639	S. rubzovianum and S. mellah	OQ469639	S. rubzovianum	Spain	Current study
OQ469640	S. rubzovianum and S. mellah	S. rubzovianum (9)	S. rubzovianum	Spain	Current study
OQ469643	OQ469643	NA	S. petricolum	Spain	Current study
OQ469644	S. rubzovianum and S. mellah	OQ469644	S. rubzovianum	Spain	Current study
OQ469645	S. rubzovianum and S. mellah	S. rubzovianum (6)	S. rubzovianum	Spain	Current study
OQ469646	S. rubzovianum and S. mellah	OQ469646	S. rubzovianum	Spain	Current study
OQ469647	S. rubzovianum and S. mellah	S. rubzovianum (7)	S. rubzovianum	Spain	Current study
OQ469648	S. rubzovianum and S. mellah	S. rubzovianum (7)	S. rubzovianum	Spain	Current study
OQ469649	S. rubzovianum and S. mellah	S. rubzovianum (5)	S. rubzovianum	Spain	Current study
OQ469650	S. rubzovianum and S. mellah	OQ469650	S. rubzovianum	Spain	Current study
OQ469651	S. rubzovianum and S. mellah	OQ469651	S. rubzovianum	Spain	Current study
OQ469652	S. rubzovianum and S. mellah	S. rubzovianum (9)	S. rubzovianum	Spain	Current study
OQ469653	S. rubzovianum and S. mellah	S. rubzovianum (6)	S. rubzovianum	Spain	Current study
OQ469654	S. rubzovianum and S. mellah	OQ469654	S. rubzovianum	Spain	Current study
OQ469655	S. rubzovianum and S. mellah	S. rubzovianum (7)	S. rubzovianum	Spain	Current study
OQ469656	S. rubzovianum and S. mellah	S. rubzovianum (2)	S. rubzovianum	Spain	Current study
OQ469657	S. rubzovianum and S. mellah	S. rubzovianum (6)	S. rubzovianum	Spain	Current study
OQ469658	S. rubzovianum and S. mellah	OQ469658	S. rubzovianum	Spain	Current study
OQ469659	S. rubzovianum and S. mellah	OQ469659	S. rubzovianum	Spain	Current study
OQ469660	S. rubzovianum and S. mellah	S. rubzovianum (5)	S. rubzovianum	Spain	Current study
OQ469661	S. rubzovianum and S. mellah	OQ469661	S. rubzovianum	Spain	Current study
OQ469662	S. rubzovianum and S. mellah	S. rubzovianum (6)	S. rubzovianum	Spain	Current study
OQ469663	S. rubzovianum and S. mellah	OQ469663	S. rubzovianum	Spain	Current study
OQ469664	S. rubzovianum and S. mellah	S. rubzovianum (7)	S. rubzovianum	Spain	Current study
OQ469665	S. rubzovianum and S. mellah	OQ469665	S. rubzovianum	Spain	Current study
OQ469666	S. rubzovianum and S. mellah	S. rubzovianum (7)	S. rubzovianum	Spain	Current study
OQ469668	S. rubzovianum and S. mellah	S. rubzovianum (7)	S. rubzovianum	Spain	Current study
OQ469669	S. rubzovianum and S. mellah	S. rubzovianum (7)	S. rubzovianum	Spain	Current study
OQ469670	S. rubzovianum and S. mellah	OQ469670	S. rubzovianum	Spain	Current study
OQ469671	S. rubzovianum and S. mellah	OQ469671	S. rubzovianum	Spain	Current study
OQ469672	S. rubzovianum and S. mellah	OQ469672	S. rubzovianum	Spain	Current study
OQ469673	S. rubzovianum and S. mellah	S. rubzovianum (3)	S. rubzovianum	Spain	Current study
OQ469674	S. rubzovianum and S. mellah	OQ469674	S. rubzovianum	Spain	Current study
OQ469675	S. rubzovianum and S. mellah	S. rubzovianum (7)	S. rubzovianum	Spain	Current study
OQ469676	S. rubzovianum and S. mellah	S. rubzovianum (7)	S. rubzovianum	Spain	Current study
OQ469678	S. rubzovianum and S. mellah	OQ469678	S. rubzovianum	Spain	Current study
OQ469679	S. rubzovianum and S. mellah	S. rubzovianum (5)	S. rubzovianum	Spain	Current study
OQ469680	S. rubzovianum and S. mellah	OQ469680	S. rubzovianum	Spain	Current study
OQ469681	S. rubzovianum and S. mellah	S. rubzovianum (7)	S. rubzovianum	Spain	Current study
OQ469682	S. rubzovianum and S. mellah	S. rubzovianum (2)	S. rubzovianum	Spain	Current study
OQ469683	S. rubzovianum and S. mellah	S. rubzovianum (6)	S. rubzovianum	Spain	Current study
OQ469684	S. rubzovianum and S. mellah	S. rubzovianum (9)	S. rubzovianum	Spain	Current study
OQ469685	S. rubzovianum and S. mellah	OQ469685	S. rubzovianum	Spain	Current study
OQ469686	S. rubzovianum and S. mellah	S. rubzovianum (4)	S. rubzovianum	Spain	Current study
OQ469687	S. rubzovianum and S. mellah	OQ469687	S. rubzovianum	Spain	Current study
OQ469688	S. rubzovianum and S. mellah	OQ469688	S. rubzovianum	Spain	Current study
OQ469689	S. rubzovianum and S. mellah	S. rubzovianum (7)	S. rubzovianum	Spain	Current study
OQ469690	S. rubzovianum and S. mellah	OQ469690	S. rubzovianum	Spain	Current study
OQ469691	S. rubzovianum and S. mellah	OQ469691	S. rubzovianum	Spain	Current study
OQ469692	S. rubzovianum and S. mellah	OQ469692	S. rubzovianum	Spain	Current study
OQ469694	S. rubzovianum and S. mellah	OQ469694	S. rubzovianum	Spain	Current study
OQ469695	S. rubzovianum and S. mellah	S. rubzovianum (6)	S. rubzovianum	Spain	Current study
OQ469697	S. rubzovianum and S. mellah	OQ469697	S. rubzovianum	Spain	Current study
OQ469698	S. rubzovianum and S. mellah	S. rubzovianum (5)	S. rubzovianum	Spain	Current study
OQ469699	S. rubzovianum and S. mellah	S. rubzovianum (5)	S. rubzovianum	Spain	Current study
OQ469700	S. rubzovianum and S. mellah	S. rubzovianum (8)	S. rubzovianum	Spain	Current study
OQ469701	S. rubzovianum and S. mellah	S. rubzovianum (7)	S. rubzovianum	Spain	Current study
OQ469702	S. rubzovianum and S. mellah	S. rubzovianum (1)	S. rubzovianum	Spain	Current study
OQ469703	S. rubzovianum and S. mellah	S. rubzovianum (5)	S. rubzovianum	Spain	Current study
OQ469704	S. rubzovianum and S. mellah	OQ469704	S. rubzovianum	Spain	Current study
OQ469705	S. rubzovianum and S. mellah	S. rubzovianum (7)	S. rubzovianum	Spain	Current study
OQ469707	S. rubzovianum and S. mellah	S. rubzovianum (2)	S. rubzovianum	Spain	Current study
OQ469708	S. rubzovianum and S. mellah	S. rubzovianum (7)	S. rubzovianum	Spain	Current study
OQ469709	S. rubzovianum and S. mellah	S. rubzovianum (7)	S. rubzovianum	Spain	Current study
OQ469710	S. rubzovianum and S. mellah	S. rubzovianum (6)	S. rubzovianum	Spain	Current study
OQ469711	S. rubzovianum and S. mellah	OQ469711	S. rubzovianum	Spain	Current study
OQ469712	S. rubzovianum and S. mellah	S. rubzovianum (9)	S. rubzovianum	Spain	Current study
OQ469713	S. rubzovianum and S. mellah	OQ469713	S. rubzovianum	Spain	Current study
OQ469714	S. rubzovianum and S. mellah	OQ469714	S. rubzovianum	Spain	Current study
OQ469715	S. rubzovianum and S. mellah	S. rubzovianum (2)	S. rubzovianum	Spain	Current study
OQ469716	S. rubzovianum and S. mellah	S. rubzovianum (8)	S. rubzovianum	Spain	Current study
OQ469717	S. rubzovianum and S. mellah	OQ469717	S. rubzovianum	Spain	Current study
OQ469718	S. rubzovianum and S. mellah	S. rubzovianum (5)	S. rubzovianum	Spain	Current study
OQ469719	S. rubzovianum and S. mellah	OQ469719	S. rubzovianum	Spain	Current study
OQ469720	S. rubzovianum and S. mellah	S. rubzovianum (4)	S. rubzovianum	Spain	Current study
OQ469721	S. rubzovianum and S. mellah	OQ469721	S. rubzovianum	Spain	Current study
OQ469722	S. rubzovianum and S. mellah	OQ469722	S. rubzovianum	Spain	Current study
OQ469723	S. rubzovianum and S. mellah	S. rubzovianum (4)	S. rubzovianum	Spain	Current study
OQ469724	S. rubzovianum and S. mellah	S. rubzovianum (5)	S. rubzovianum	Spain	Current study
OQ469725	S. rubzovianum and S. mellah	OQ469725	S. rubzovianum	Spain	Current study
OQ469726	S. rubzovianum and S. mellah	OQ469726	S. rubzovianum	Spain	Current study
OQ469727	S. rubzovianum and S. mellah	S. rubzovianum (3)	S. rubzovianum	Spain	Current study
OQ469728	S. rubzovianum and S. mellah	OQ469728	S. rubzovianum	Spain	Current study
OQ469729	S. rubzovianum and S. mellah	S. rubzovianum (5)	S. rubzovianum	Spain	Current study
OQ469730	S. rubzovianum and S. mellah	OQ469730	S. rubzovianum	Spain	Current study
OQ469731	S. rubzovianum and S. mellah	S. rubzovianum (7)	S. rubzovianum	Spain	Current study
OQ469732	S. rubzovianum and S. mellah	S. rubzovianum (7)	S. rubzovianum	Spain	Current study
OQ469733	S. rubzovianum and S. mellah	OQ469733	S. rubzovianum	Spain	Current study
OQ469735	S. rubzovianum and S. mellah	OQ469735	S. rubzovianum	Spain	Current study
OQ469736	S. rubzovianum and S. mellah	OQ469736	S. rubzovianum	Spain	Current study
OQ469737	S. rubzovianum and S. mellah	S. rubzovianum (7)	S. rubzovianum	Spain	Current study
OQ469738	S. rubzovianum and S. mellah	S. rubzovianum (5)	S. rubzovianum	Spain	Current study
OQ469739	S. rubzovianum and S. mellah	S. rubzovianum (5)	S. rubzovianum	Spain	Current study
OQ469740	S. rubzovianum and S. mellah	S. rubzovianum (6)	S. rubzovianum	Spain	Current study
OQ469741	S. rubzovianum and S. mellah	S. rubzovianum (6)	S. rubzovianum	Spain	Current study
OQ469742	S. rubzovianum and S. mellah	S. rubzovianum (5)	S. rubzovianum	Spain	Current study
OQ469744	S. rubzovianum and S. mellah	S. rubzovianum (7)	S. rubzovianum	Spain	Current study
OQ469747	S. rubzovianum and S. mellah	S. rubzovianum (5)	S. rubzovianum	Spain	Current study
OQ469748	S. rubzovianum and S. mellah	OQ469748	S. rubzovianum	Spain	Current study
OQ469693	S. rubzovianum and S. mellah	OQ469693	Unknown	Spain	Current study
