# Supplementary material for: Integrated taxonomy of black flies (Diptera: Simuliidae) reveals unexpected diversity in the most arid ecosystem of Europe
Source: PLoS One. 2023 Nov 10;18(11):e0293547. doi: 10.1371/journal.pone.0293547 (PMC10637677; doi:10.1371/journal.pone.0293547)
Supplement: S2 Table — Clusters with a value in brackets at the end of the species (Fig 7) mean that these sequences have been collapsed and the information on the component species is in S2 Table. (XLSX) [file pone.0293547.s002.xlsx]

## Sheet: Table accesion arbol ITS2
Accession number	Phylogeny ITS2 label	Species	Country	Source	Reference
FJ436346	Cnephaia dacotensis	Cnephaia dacotensis	Canada	LaRue et al. 2009	LaRue B, Gaudreau C, Bagre HO, Charpentier G. Generalized structure and evolution of ITS1 and ITS2 rDNA in black flies (Diptera: Simuliidae). Mol Phylogenet Evol. 2009 Dec;53(3):749-57. doi: 10.1016/j.ympev.2009.07.032.
EU429902	EU429902	S. intermedium	United Kingdom	Unpublished
EU429903	EU429903	S. intermedium	United Kingdom	Unpublished
EU429904	EU429904	S. intermedium	United Kingdom	Unpublished
EU429905	EU429905	S. intermedium	United Kingdom	Unpublished
EU429906	EU429906	S. intermedium	United Kingdom	Unpublished
OQ473249	OQ473249	S. intermedium	Spain	Current study
OQ473284	OQ473284	S. intermedium	Spain	Current study
OQ473270	OQ473270	S. mellah	Spain	Current study
OQ473297	OQ473297	S. mellah	Spain	Current study
OQ473298	OQ473298	S. mellah	Spain	Current study
OQ473302	OQ473302	S. mellah	Spain	Current study
OQ473304	OQ473304	S. mellah	Spain	Current study
OQ473305	OQ473305	S. mellah	Spain	Current study
OQ473306	OQ473306	S. mellah	Spain	Current study
OQ473323	OQ473323	S. mellah	Spain	Current study
OQ473346	OQ473346	S. mellah	Spain	Current study
OQ473357	OQ473357	S. mellah	Spain	Current study
OQ473361	OQ473361	S. mellah	Spain	Current study
OQ473366	OQ473366	S. mellah	Spain	Current study
OQ473246	OQ473246	S. petricolum	Spain	Current study
OQ473242	OQ473242	S. pseudequinum	Spain	Current study
OQ473250	OQ473250	S. pseudequinum	Spain	Current study
OQ473243	S. rubzovianum (3)	S. rubzovianum	Spain	Current study
OQ473244	S. rubzovianum (1)	S. rubzovianum	Spain	Current study
OQ473245	S. rubzovianum (3)	S. rubzovianum	Spain	Current study
OQ473247	S. rubzovianum (1)	S. rubzovianum	Spain	Current study
OQ473248	S. rubzovianum (1)	S. rubzovianum	Spain	Current study
OQ473251	S. rubzovianum (1)	S. rubzovianum	Spain	Current study
OQ473252	S. rubzovianum (3)	S. rubzovianum	Spain	Current study
OQ473253	S. rubzovianum (1)	S. rubzovianum	Spain	Current study
OQ473254	S. rubzovianum (3)	S. rubzovianum	Spain	Current study
OQ473255	S. rubzovianum (3)	S. rubzovianum	Spain	Current study
OQ473256	S. rubzovianum (3)	S. rubzovianum	Spain	Current study
OQ473257	S. rubzovianum (3)	S. rubzovianum	Spain	Current study
OQ473258	S. rubzovianum (3)	S. rubzovianum	Spain	Current study
OQ473259	S. rubzovianum (3)	S. rubzovianum	Spain	Current study
OQ473260	S. rubzovianum (3)	S. rubzovianum	Spain	Current study
OQ473261	S. rubzovianum (3)	S. rubzovianum	Spain	Current study
OQ473262	S. rubzovianum (3)	S. rubzovianum	Spain	Current study
OQ473263	S. rubzovianum (1)	S. rubzovianum	Spain	Current study
OQ473264	S. rubzovianum (3)	S. rubzovianum	Spain	Current study
OQ473265	S. rubzovianum (1)	S. rubzovianum	Spain	Current study
OQ473266	S. rubzovianum (3)	S. rubzovianum	Spain	Current study
OQ473267	S. rubzovianum (3)	S. rubzovianum	Spain	Current study
OQ473268	S. rubzovianum (1)	S. rubzovianum	Spain	Current study
OQ473269	S. rubzovianum (1)	S. rubzovianum	Spain	Current study
OQ473271	S. rubzovianum (3)	S. rubzovianum	Spain	Current study
OQ473272	S. rubzovianum (3)	S. rubzovianum	Spain	Current study
OQ473273	S. rubzovianum (1)	S. rubzovianum	Spain	Current study
OQ473274	S. rubzovianum (3)	S. rubzovianum	Spain	Current study
OQ473275	S. rubzovianum (3)	S. rubzovianum	Spain	Current study
OQ473276	S. rubzovianum (3)	S. rubzovianum	Spain	Current study
OQ473277	S. rubzovianum (3)	S. rubzovianum	Spain	Current study
OQ473278	S. rubzovianum (1)	S. rubzovianum	Spain	Current study
OQ473279	S. rubzovianum (1)	S. rubzovianum	Spain	Current study
OQ473280	S. rubzovianum (3)	S. rubzovianum	Spain	Current study
OQ473281	S. rubzovianum (3)	S. rubzovianum	Spain	Current study
OQ473282	S. rubzovianum (3)	S. rubzovianum	Spain	Current study
OQ473283	S. rubzovianum (3)	S. rubzovianum	Spain	Current study
OQ473285	S. rubzovianum (3)	S. rubzovianum	Spain	Current study
OQ473286	S. rubzovianum (3)	S. rubzovianum	Spain	Current study
OQ473287	S. rubzovianum (3)	S. rubzovianum	Spain	Current study
OQ473288	S. rubzovianum (3)	S. rubzovianum	Spain	Current study
OQ473289	S. rubzovianum (3)	S. rubzovianum	Spain	Current study
OQ473290	S. rubzovianum (3)	S. rubzovianum	Spain	Current study
OQ473291	S. rubzovianum (3)	S. rubzovianum	Spain	Current study
OQ473292	S. rubzovianum (1)	S. rubzovianum	Spain	Current study
OQ473293	S. rubzovianum (3)	S. rubzovianum	Spain	Current study
OQ473294	S. rubzovianum (1)	S. rubzovianum	Spain	Current study
OQ473295	S. rubzovianum (1)	S. rubzovianum	Spain	Current study
OQ473296	S. rubzovianum (1)	S. rubzovianum	Spain	Current study
OQ473299	S. rubzovianum (1)	S. rubzovianum	Spain	Current study
OQ473300	S. rubzovianum (1)	S. rubzovianum	Spain	Current study
OQ473301	S. rubzovianum (2)	S. rubzovianum	Spain	Current study
OQ473303	S. rubzovianum (1)	S. rubzovianum	Spain	Current study
OQ473307	S. rubzovianum (1)	S. rubzovianum	Spain	Current study
OQ473308	S. rubzovianum (1)	S. rubzovianum	Spain	Current study
OQ473309	S. rubzovianum (3)	S. rubzovianum	Spain	Current study
OQ473310	S. rubzovianum (3)	S. rubzovianum	Spain	Current study
OQ473311	S. rubzovianum (3)	S. rubzovianum	Spain	Current study
OQ473312	S. rubzovianum (3)	S. rubzovianum	Spain	Current study
OQ473313	S. rubzovianum (3)	S. rubzovianum	Spain	Current study
OQ473314	S. rubzovianum (2)	S. rubzovianum	Spain	Current study
OQ473315	S. rubzovianum (3)	S. rubzovianum	Spain	Current study
OQ473316	S. rubzovianum (1)	S. rubzovianum	Spain	Current study
OQ473317	S. rubzovianum (1)	S. rubzovianum	Spain	Current study
OQ473318	S. rubzovianum (3)	S. rubzovianum	Spain	Current study
OQ473319	S. rubzovianum (2)	S. rubzovianum	Spain	Current study
OQ473320	S. rubzovianum (3)	S. rubzovianum	Spain	Current study
OQ473321	S. rubzovianum (3)	S. rubzovianum	Spain	Current study
OQ473322	S. rubzovianum (3)	S. rubzovianum	Spain	Current study
OQ473324	S. rubzovianum (3)	S. rubzovianum	Spain	Current study
OQ473325	S. rubzovianum (2)	S. rubzovianum	Spain	Current study
OQ473326	S. rubzovianum (3)	S. rubzovianum	Spain	Current study
OQ473327	S. rubzovianum (3)	S. rubzovianum	Spain	Current study
OQ473328	S. rubzovianum (1)	S. rubzovianum	Spain	Current study
OQ473329	S. rubzovianum (3)	S. rubzovianum	Spain	Current study
OQ473330	S. rubzovianum (3)	S. rubzovianum	Spain	Current study
OQ473331	S. rubzovianum (3)	S. rubzovianum	Spain	Current study
OQ473332	S. rubzovianum (1)	S. rubzovianum	Spain	Current study
OQ473333	S. rubzovianum (1)	S. rubzovianum	Spain	Current study
OQ473334	S. rubzovianum (3)	S. rubzovianum	Spain	Current study
OQ473335	S. rubzovianum (2)	S. rubzovianum	Spain	Current study
OQ473336	S. rubzovianum (3)	S. rubzovianum	Spain	Current study
OQ473337	S. rubzovianum (2)	S. rubzovianum	Spain	Current study
OQ473338	S. rubzovianum (1)	S. rubzovianum	Spain	Current study
OQ473339	S. rubzovianum (1)	S. rubzovianum	Spain	Current study
OQ473340	S. rubzovianum (2)	S. rubzovianum	Spain	Current study
OQ473341	S. rubzovianum (3)	S. rubzovianum	Spain	Current study
OQ473342	S. rubzovianum (2)	S. rubzovianum	Spain	Current study
OQ473343	S. rubzovianum (3)	S. rubzovianum	Spain	Current study
OQ473344	S. rubzovianum (3)	S. rubzovianum	Spain	Current study
OQ473345	S. rubzovianum (2)	S. rubzovianum	Spain	Current study
OQ473347	S. rubzovianum (3)	S. rubzovianum	Spain	Current study
OQ473348	S. rubzovianum (3)	S. rubzovianum	Spain	Current study
OQ473349	S. rubzovianum (3)	S. rubzovianum	Spain	Current study
OQ473350	S. rubzovianum (3)	S. rubzovianum	Spain	Current study
OQ473351	S. rubzovianum (3)	S. rubzovianum	Spain	Current study
OQ473352	S. rubzovianum (1)	S. rubzovianum	Spain	Current study
OQ473353	S. rubzovianum (3)	S. rubzovianum	Spain	Current study
OQ473354	S. rubzovianum (3)	S. rubzovianum	Spain	Current study
OQ473355	S. rubzovianum (3)	S. rubzovianum	Spain	Current study
OQ473356	S. rubzovianum (3)	S. rubzovianum	Spain	Current study
OQ473358	S. rubzovianum (3)	S. rubzovianum	Spain	Current study
OQ473359	S. rubzovianum (3)	S. rubzovianum	Spain	Current study
OQ473360	S. rubzovianum (1)	S. rubzovianum	Spain	Current study
OQ473362	S. rubzovianum (3)	S. rubzovianum	Spain	Current study
OQ473363	S. rubzovianum (2)	S. rubzovianum	Spain	Current study
OQ473364	S. rubzovianum (3)	S. rubzovianum	Spain	Current study
OQ473365	S. rubzovianum (3)	S. rubzovianum	Spain	Current study
OQ473367	S. rubzovianum (3)	S. rubzovianum	Spain	Current study
OQ473368	S. rubzovianum (3)	S. rubzovianum	Spain	Current study
OQ473369	S. rubzovianum (3)	S. rubzovianum	Spain	Current study
OQ473370	S. rubzovianum (1)	S. rubzovianum	Spain	Current study
OQ473371	S. rubzovianum (2)	S. rubzovianum	Spain	Current study
OQ473372	S. rubzovianum (3)	S. rubzovianum	Spain	Current study
OQ473373	S. rubzovianum (3)	S. rubzovianum	Spain	Current study
OQ473374	S. rubzovianum (3)	S. rubzovianum	Spain	Current study
OQ474571	S. rubzovianum (3)	S. rubzovianum	Spain	Current study
